# Supplementary material for: Mathematical Modelling of Cervical Precancerous Lesion Grade Risk Scores: Linear Regression Analysis of Cellular Protein Biomarkers and Human Papillomavirus E6/E7 RNA Staining Patterns
Source: Diagnostics (Basel). 2023 Mar 13;13(6):1084. doi: 10.3390/diagnostics13061084 (PMC10047622; doi:10.3390/diagnostics13061084)
Supplement: Supplementary file 1 [file diagnostics-13-01084-s001.zip]

Archive with 1 entries (1 files):
- diagnostics-2148361-supplementary.pdf
